# Supplementary material for: The Influence of Sleep Talking on Nocturnal Sleep and Sleep-Dependent Cognitive Processes
Source: J Clin Med. 2022 Nov 1;11(21):6489. doi: 10.3390/jcm11216489 (PMC9658338; doi:10.3390/jcm11216489)
Supplement: Supplementary file 1 [file jcm-11-06489-s001.zip]

Archive with 1 entries (1 files):
- jcm-1960113-supplementary.pdf
